# Supplementary material for: Long-term consequences of chronic fluoxetine exposure on the expression of myelination-related genes in the rat hippocampus
Source: Transl Psychiatry. 2015 Sep 22;5(9):e642–. doi: 10.1038/tp.2015.145 (PMC5068807; doi:10.1038/tp.2015.145)
Supplement: Supplementary Table S3 [file tp2015145x2.xls]

## Sheet: Upregulated genes p0.05 FC1.5
GeneId	Symbol	#transcripts regulated	total #transcripts for gene	mean log2(fold change) of transcripts	min fold change of transcripts	max fold change of transcripts	fc stddev	min p_value	mean NE(treat)	stddev NE(treat)	mean NE(ctrl)	stddev NE(ctrl)
685563	LOC685563	1	3	4.271	4.271	4.271	0	0.00512	0.00388	0.001	0.0002	0
100362049	LOC100362049	3	3	3.976	3.976	3.976	0	0.016	0.01469	0.015	0.00098	0.001
315963	RGD1310507	1	6	3.946	3.946	3.946	0	0.0126	0.00807	0.003	0.00055	0.001
363782	Wdr52	2	5	3.856	3.856	3.856	0	0.0169	0.00129	0.001	0.0001	0
361832	Bicc1	1	5	3.792	3.792	3.792	0	0.0222	0.00402	0	0.00032	0
303879	Ostalpha	1	4	3.68	3.68	3.68	0	0.03	0.00771	0	0.00065	0.001
293888	RGD1306839	1	3	3.656	3.656	3.656	0	0.0306	0.01106	0.006	0.00083	0.001
362202	Epb42	2	5	3.643	3.229	4.057	0.414	0.00932	0.00262	0	0.00022	0
294255	Slc44a4	4	4	3.559	3.559	3.559	0	0.0405	0.00235	0.001	0.00022	0
289502	Ccdc158	3	8	3.544	3.544	3.544	0	0.0411	0.00125	0.001	0.0001	0
685202	Ccdc48	1	6	3.531	3.531	3.531	0	0.0413	0.01222	0.008	0.00099	0.001
100361631	LOC100361631	2	3	3.123	3.123	3.123	0	0.0236	0.00593	0.003	0.00069	0.001
365476	LOC365476	2	8	3.051	2.497	3.606	0.555	0.0401	0.00102	0	0.00015	0
100363469	LOC100363469	2	2	2.996	2.996	2.996	0	0.0314	0.01443	0	0.00178	0.002
353302	Kif15	2	5	2.996	2.996	2.996	0	0.0314	0.00138	0	0.00017	0
362867	Mybpc1	1	7	2.968	2.968	2.968	0	0.0318	0.0043	0.002	0.00052	0.001
315365	RGD1560493	1	6	2.955	2.955	2.955	0	0.0316	0.01419	0.004	0.00194	0.002
79211	Gabrg3	1	3	2.907	2.907	2.907	0	0.0405	0.00576	0.001	0.0008	0
500054	Pot1a	1	3	2.882	2.882	2.882	0	0.00582	0.0216	0.008	0.00296	0.003
25460	Hmmr	1	4	2.877	2.877	2.877	0	0.0411	0.00349	0.001	0.00049	0
360937	Tbc1d1	1	10	2.857	2.857	2.857	0	0.0148	0.01854	0.004	0.00248	0.002
79430	Clcnkb	1	4	2.648	2.648	2.648	0	0.0302	0.01657	0.003	0.00257	0.003
25556	Il1rl1	3	7	2.617	2.617	2.617	0	0.0162	0.00174	0.001	0.00011	0
100125377	LOC100125377	1	3	2.608	2.608	2.608	0	0.0145	0.03039	0.009	0.00505	0
362960	Dmc1	1	6	2.601	2.601	2.601	0	0.0173	0.00535	0.003	0.001	0.001
365155	Prdm9	2	8	2.583	1.995	3.171	0.588	0.0184	0.00669	0.001	0.00127	0.001
305471	Zfp278	1	10	2.576	2.576	2.576	0	0.0057	0.01485	0.007	0.00253	0.003
691015	LOC691015	2	2	2.528	2.528	2.528	0	0.00817	0.03906	0.039	0.00713	0.007
315807	Pigb	1	3	2.516	2.516	2.516	0	0.0111	0.01002	0.001	0.00182	0
301271	RGD1563020	3	4	2.504	2.45	2.531	0.038	0.0391	0.00257	0.002	0.00042	0
114512	Aatf	1	5	2.483	2.483	2.483	0	0.0272	0.01367	0.006	0.00254	0.001
500153	Fam190a	1	2	2.468	2.468	2.468	0	0.0226	0.00556	0.002	0.00105	0.001
100362857	LOC100362857	1	2	2.459	2.459	2.459	0	0.0493	0.0047	0.003	0.00081	0.001
25360	Tshr	1	4	2.453	2.453	2.453	0	0.049	0.00145	0.001	0.00027	0
84351	Ikbkb	1	7	2.444	2.444	2.444	0	0.0492	0.02077	0.011	0.00385	0.001
298532	Tekt2	1	1	2.426	2.426	2.426	0	0.0278	0.00522	0.001	0.00104	0.001
308009	Fam45a	1	5	2.349	2.349	2.349	0	0.00537	0.03175	0.003	0.00657	0.002
293774	Dtx4	1	5	2.346	2.346	2.346	0	0.00817	0.02186	0	0.00447	0.001
64569	Lst1	3	5	2.306	2.267	2.325	0.027	0.0256	0.0212	0.012	0.00436	0.003
301348	Zap70	1	5	2.305	2.305	2.305	0	0.0432	0.00985	0.001	0.00199	0.001
287379	Shmt1	1	6	2.298	2.298	2.298	0	0.0434	0.01666	0.004	0.00336	0.002
291359	Ly86	2	2	2.286	1.623	2.949	0.663	0.0321	0.01755	0.009	0.00382	0.002
362332	Flnc	1	11	2.269	2.269	2.269	0	0.0438	0.01277	0.007	0.00264	0
498819	Greb1l	1	5	2.265	2.265	2.265	0	0.00772	0.00945	0.001	0.00202	0
296911	ST7	3	11	2.26	1.67	2.841	0.478	0.00515	0.01778	0.005	0.00426	0.003
498293	RGD1563812	3	3	2.243	2.243	2.243	0	0.037	0.01383	0.01	0.00315	0.001
289270	Pld5	1	6	2.22	2.22	2.22	0	0.0376	0.00202	0.001	0.00044	0
360695	RGD1307569	2	9	2.21	1.838	2.583	0.372	0.0378	0.00703	0.001	0.00164	0.001
85261	Mterf	1	1	2.197	2.197	2.197	0	0.0198	0.00737	0.005	0.00166	0.002
363251	Nhej1	1	2	2.186	2.186	2.186	0	0.023	0.00723	0.002	0.00161	0
294945	RGD1562890	1	2	2.14	2.14	2.14	0	0.0461	0.01537	0.004	0.00371	0.001
691306	Tmem202	1	1	2.121	2.121	2.121	0	0.028	0.0077	0.003	0.0018	0.001
25723	Hcrt	1	2	2.096	2.096	2.096	0	0.0282	0.01793	0.012	0.00434	0.004
689377	Rab20	1	1	2.073	2.073	2.073	0	0.0211	0.00771	0.005	0.00186	0.001
500131	RGD1566107	1	4	2.068	2.068	2.068	0	0.0476	0.01374	0.009	0.00333	0.002
365298	Alpk3	2	2	2.054	2.054	2.054	0	0.0141	0.00273	0	0.00068	0
287275	Sec24a	1	4	2.034	2.034	2.034	0	0.00542	0.01311	0.002	0.00318	0.002
299920	Lrrc6	1	2	2.02	2.02	2.02	0	0.0256	0.00687	0.003	0.00178	0
360254	Brca2	1	2	1.993	1.993	1.993	0	0.0354	0.00443	0	0.00111	0.001
54252	Mid1	1	6	1.955	1.955	1.955	0	0.0309	0.00933	0.001	0.00241	0.002
310137	RGD1310081	1	7	1.945	1.945	1.945	0	0.00843	0.02287	0.013	0.00649	0.002
498270	RGD1560672	1	1	1.89	1.89	1.89	0	0.0124	0.01043	0.004	0.00287	0.001
361487	Zfp52	1	1	1.884	1.884	1.884	0	0.009	0.00689	0.001	0.0019	0.001
81763	Rpl5	1	3	1.879	1.879	1.879	0	0.0369	0.01297	0.01	0.00369	0.003
499442	RGD1566050	2	4	1.863	1.863	1.863	0	0.0211	0.00706	0.002	0.00206	0.001
291328	Slc39a12	3	3	1.851	1.725	2.101	0.177	0.0182	0.00543	0.001	0.00153	0.001
362901	LOC362901	1	2	1.834	1.834	1.834	0	0.000546	0.04884	0.031	0.01452	0.005
362044	Cenpe	1	4	1.834	1.834	1.834	0	0.0217	0.00187	0.001	0.00051	0
317675	Tph2	1	2	1.794	1.794	1.794	0	0.0442	0.00434	0.001	0.0013	0
310552	Sfrp2	2	2	1.779	1.495	2.063	0.284	0.00941	0.01096	0.004	0.00319	0
309122	H19	1	3	1.778	1.778	1.778	0	0.0445	0.00483	0	0.00145	0
288109	Sidt1	1	11	1.773	1.773	1.773	0	0.0446	0.02164	0	0.00652	0
117526	Tbp	2	4	1.763	1.351	2.176	0.413	0.0149	0.03206	0.023	0.01077	0.006
24255	Cftr	1	4	1.736	1.736	1.736	0	0.0225	0.00254	0	0.00081	0.001
363162	Cmc1	1	3	1.736	1.736	1.736	0	0.0257	0.02495	0.007	0.00781	0.001
60590	Grm8	2	6	1.733	1.389	2.076	0.343	0.014	0.01052	0.002	0.00347	0.002
291683	Pkd2l2	1	3	1.696	1.696	1.696	0	0.00246	0.01606	0.003	0.00515	0.001
24806	Tac1	1	6	1.691	1.691	1.691	0	0.0342	0.03925	0.019	0.01262	0.011
292077	Sult5a1	1	3	1.686	1.686	1.686	0	0.0205	0.02816	0.003	0.00894	0
100359977	LOC100359977	3	5	1.661	1.513	1.958	0.21	0.0153	0.0329	0.014	0.01028	0.003
29507	Cox7a2	1	4	1.626	1.626	1.626	0	0.000335	0.17294	0.09	0.06055	0.013
94266	Rps27	1	1	1.621	1.621	1.621	0	0.00303	0.122	0.079	0.04232	0.01
363674	Stac2	1	3	1.612	1.612	1.612	0	0.0403	0.02452	0.013	0.00784	0.002
308918	Ppfibp2	1	11	1.582	1.582	1.582	0	0.0216	0.0662	0.042	0.02151	0.005
690161	Hfm1	4	6	1.564	1.322	2.22	0.38	0.0107	0.00587	0.001	0.00211	0.001
100360470	LOC100360470	2	2	1.563	1.546	1.581	0.018	0.00414	0.05692	0.037	0.02088	0.002
25707	Cntf	1	1	1.563	1.563	1.563	0	0.0348	0.01493	0.001	0.00524	0.001
362137	Wdsub1	1	5	1.549	1.549	1.549	0	0.0453	0.02559	0.004	0.00907	0.001
171128	Gchfr	1	2	1.528	1.528	1.528	0	0.045	0.0246	0.005	0.00861	0.006
313592	Col8a2	3	6	1.522	1.426	1.712	0.135	0.018	0.00438	0	0.00157	0
54249	Cfd	1	1	1.518	1.518	1.518	0	0.0394	0.01991	0.001	0.00714	0.001
300691	Nnmt	1	2	1.516	1.516	1.516	0	0.0451	0.02237	0.001	0.00787	0.004
314172	RGD1307897	3	7	1.504	1.167	1.955	0.332	0.00669	0.01601	0.005	0.00632	0.003
503257	Tmem194b	1	4	1.498	1.498	1.498	0	0.0348	0.01127	0.002	0.00413	0.001
361895	Elovl7	1	3	1.483	1.483	1.483	0	0.0401	0.0167	0.008	0.00579	0.003
500013	LOC500013	2	3	1.475	1.475	1.475	0	0.00768	0.00757	0.001	0.00271	0.001
83519	Pex3	1	4	1.458	1.458	1.458	0	0.0142	0.00872	0	0.00322	0.001
361436	Afg3l1	1	7	1.457	1.457	1.457	0	0.0217	0.06517	0.022	0.0242	0.007
498066	Sh3bgr	1	5	1.45	1.45	1.45	0	0.0426	0.03419	0.018	0.01331	0.001
498265	LOC498265	1	3	1.446	1.446	1.446	0	0.0335	0.00707	0.001	0.00264	0.001
679651	LOC679651	1	2	1.424	1.424	1.424	0	0.0245	0.06018	0.035	0.0217	0.009
29426	Rps4x	2	2	1.394	1.231	1.557	0.163	0.000302	0.1065	0.071	0.04291	0.013
362360	Osbpl3	1	10	1.391	1.391	1.391	0	0.0379	0.03828	0.006	0.01481	0.001
314548	Osgepl1	2	4	1.387	1.343	1.432	0.044	0.0296	0.01617	0.002	0.00626	0.003
116808	Pcdh12	1	3	1.379	1.379	1.379	0	0.0438	0.00775	0.003	0.00303	0.001
100363289	LOC100363289	1	1	1.375	1.375	1.375	0	0.00057	0.23014	0.037	0.09403	0.031
25014	Acat1	2	6	1.374	1.355	1.394	0.019	0.000317	0.30428	0.11	0.12352	0.012
304984	Ccdc19	1	4	1.364	1.364	1.364	0	0.0298	0.01299	0.005	0.00518	0.003
291922	Lonp2	1	10	1.357	1.357	1.357	0	0.00611	0.10491	0.049	0.04353	0.002
364395	C1qtnf9	1	3	1.278	1.278	1.278	0	0.0464	0.02137	0.013	0.00863	0.001
303393	Cox7b	2	2	1.274	1.269	1.279	0.005	8.43e-05	1.05344	0.762	0.46213	0.217
313581	RGD1559610	1	4	1.27	1.27	1.27	0	0.0113	0.07384	0.015	0.032	0.001
100363539	LOC100363539	3	3	1.264	1.261	1.271	0.004	0.000241	0.69334	0.358	0.30682	0.039
59073	Lxn	1	2	1.263	1.263	1.263	0	0.0365	0.03043	0.001	0.01329	0.005
296178	Mcm8	2	4	1.251	1.251	1.251	0	0.0446	0.00783	0.001	0.00341	0
192268	Gls2	1	5	1.239	1.239	1.239	0	0.037	0.06338	0.026	0.02685	0
100362798	LOC100362798	2	2	1.236	1.236	1.236	0	0.00331	0.60823	0.31	0.27836	0.049
311876	Pbx3	1	5	1.236	1.236	1.236	0	0.0493	0.02244	0.011	0.00952	0.001
192208	Slc38a5	1	4	1.231	1.231	1.231	0	0.035	0.0168	0.005	0.00731	0.004
315578	RGD1309108	3	6	1.229	1.068	1.404	0.138	0.00546	0.02212	0.008	0.00926	0.003
252916	Rab38	1	1	1.227	1.227	1.227	0	0.0438	0.01843	0.001	0.00838	0.005
314352	Sel1l	1	3	1.215	1.215	1.215	0	0.00333	0.22386	0.063	0.0987	0.056
290571	Znf488	2	2	1.214	1.214	1.214	0	0.0424	0.02455	0.015	0.01067	0.005
299310	Ndufb11	1	2	1.203	1.203	1.203	0	0.00176	0.32194	0.196	0.14733	0.064
689728	LOC689728	2	2	1.198	1.198	1.198	0	0.00316	0.13834	0.059	0.06415	0.002
295229	Apoa1bp	1	3	1.188	1.188	1.188	0	0.00914	0.14806	0.075	0.06913	0.007
84577	Hdac2	1	3	1.183	1.183	1.183	0	0.00636	0.17106	0.081	0.08027	0.001
24361	Fancc	2	9	1.18	1.161	1.199	0.019	0.0355	0.01527	0.002	0.00672	0.003
501145	Satb2	2	4	1.174	0.879	1.469	0.295	0.0358	0.02399	0.019	0.01114	0.006
362356	Cul1	1	8	1.159	1.159	1.159	0	0.0171	0.16574	0.096	0.07816	0.032
362035	Ndst4	4	4	1.148	0.977	1.329	0.135	0.00737	0.02622	0.011	0.01193	0.004
307855	Fa2h	1	5	1.145	1.145	1.145	0	0.0161	0.12513	0.045	0.05803	0.025
24602	Nppa	1	2	1.142	1.142	1.142	0	0.028	0.0441	0.016	0.02042	0.008
502595	RGD1565088	2	2	1.141	1.141	1.141	0	0.0133	0.22182	0.213	0.10103	0.092
365395	Clcf1	1	3	1.134	1.134	1.134	0	0.0269	0.02218	0.01	0.00987	0.004
315969	Topbp1	1	6	1.13	1.13	1.13	0	0.0299	0.01396	0.001	0.0066	0.001
294963	Mrpl47	1	4	1.127	1.127	1.127	0	0.0378	0.02819	0.01	0.01365	0
685933	LOC685933	2	2	1.101	1.048	1.154	0.053	0.0397	0.01832	0.009	0.00844	0.001
64365	Tcn2	1	3	1.1	1.1	1.1	0	0.0464	0.05673	0.019	0.0265	0.003
291071	Rpp40	1	2	1.094	1.094	1.094	0	0.0328	0.03742	0.004	0.01819	0.001
58813	Nt5e	1	3	1.085	1.085	1.085	0	0.0419	0.02283	0.002	0.0109	0.003
500281	Setmar	2	2	1.084	1.084	1.084	0	0.0455	0.02221	0.003	0.01093	0.004
100363176	LOC100363176	3	3	1.08	1.026	1.19	0.078	0.0219	0.20733	0.067	0.10159	0.027
303330	Tmem97	2	2	1.063	0.936	1.19	0.127	0.017	0.05541	0.013	0.02776	0.007
291624	Lars	1	4	1.063	1.063	1.063	0	0.0174	0.06159	0.022	0.03077	0.008
361255	Tbce	1	7	1.06	1.06	1.06	0	0.0212	0.07358	0.034	0.03714	0.009
83632	Deaf1	1	5	1.047	1.047	1.047	0	0.0174	0.11816	0.012	0.06009	0.014
679584	Ccdc27	2	3	1.046	1.046	1.046	0	0.0368	0.02099	0.013	0.01	0
24558	Mog	1	2	1.046	1.046	1.046	0	0.0408	0.08438	0.004	0.04202	0.001
497979	Tmem100	2	2	1.039	1.03	1.048	0.009	0.015	0.05439	0.008	0.0275	0.004
25698	Ass1	1	1	1.038	1.038	1.038	0	0.0192	0.0463	0.021	0.02268	0.004
84474	Ddx1	1	8	1.036	1.036	1.036	0	0.0481	0.06996	0.017	0.03472	0.021
498154	LOC498154	1	3	1.033	1.033	1.033	0	0.00966	0.33308	0.148	0.17217	0.022
80841	Fabp7	1	1	1.026	1.026	1.026	0	0.000498	2.40868	1.753	1.26689	0.344
498828	RGD1563861	3	3	1.02	1.015	1.03	0.007	0.0307	0.08986	0.017	0.04645	0.011
306516	Gtf2e2	4	5	1.017	0.893	1.139	0.122	0.0249	0.04921	0.016	0.02578	0.01
362899	Nipal2	1	2	1.012	1.012	1.012	0	0.0305	0.02505	0.008	0.01246	0.001
295088	Gmps	2	3	1.01	0.976	1.043	0.034	0.0282	0.02799	0.002	0.01426	0.003
363168	Lyzl4	4	4	1.005	0.935	1.097	0.07	0.00136	0.26727	0.067	0.13546	0.014
100360243	LOC100360243	4	4	1	0.862	1.137	0.137	0.00471	0.90033	0.665	0.51223	0.368
287765	Ddx5	3	5	0.992	0.599	1.384	0.32	2.3e-06	1.5304	1.163	0.78235	0.237
84031	Chn2	1	6	0.99	0.99	0.99	0	0.0391	0.03267	0.007	0.01681	0.002
408217	Usp11	1	4	0.979	0.979	0.979	0	0.0175	0.15952	0.067	0.08496	0.021
81811	Thpo	3	4	0.973	0.918	1.02	0.042	0.00281	0.1696	0.055	0.08807	0.023
291339	Commd3	1	3	0.955	0.955	0.955	0	0.0367	0.12568	0.014	0.0674	0.001
296966	Chchd3	1	3	0.955	0.955	0.955	0	0.0424	0.12188	0.003	0.06323	0.031
309918	Ell2	4	8	0.951	0.779	1.442	0.284	0.023	0.05198	0.017	0.0298	0.012
500921	Tmem117	1	6	0.951	0.951	0.951	0	0.0455	0.02059	0	0.01098	0
29139	Dcn	1	2	0.95	0.95	0.95	0	0.0448	0.03407	0.001	0.01794	0.004
63995	Dusp10	1	5	0.947	0.947	0.947	0	0.0406	0.03759	0.01	0.01982	0.002
287986	Eif4g1	3	10	0.942	0.837	1.153	0.149	0.00345	0.22869	0.314	0.11222	0.129
306994	RGD1306613	1	1	0.941	0.941	0.941	0	0.0264	0.02635	0.002	0.01391	0.006
502389	Npm3	2	4	0.94	0.94	0.94	0	0.0448	0.0741	0.009	0.0395	0.014
100361528	LOC100361528	2	2	0.937	0.937	0.937	0	0.0404	0.30799	0.129	0.16794	0.061
296952	Kcp	3	3	0.932	0.925	0.936	0.005	0.0295	0.01671	0.004	0.00896	0.002
360854	Arpc5	1	4	0.925	0.925	0.925	0	0.00868	0.19726	0.083	0.10859	0.036
64161	Pi4ka	1	6	0.923	0.923	0.923	0	0.0111	0.21465	0.085	0.12041	0.006
171432	Tmem14c	2	3	0.909	0.893	0.925	0.016	0.0382	0.06447	0.023	0.03603	0.007
501005	Cplx3	1	1	0.892	0.892	0.892	0	0.0261	0.02724	0.016	0.01493	0.008
361943	Pcdh10	1	7	0.883	0.883	0.883	0	0.0437	0.05031	0.01	0.02747	0.005
299757	Nts	1	1	0.88	0.88	0.88	0	0.00596	0.41141	0.219	0.22817	0.133
681479	LOC681479	2	3	0.876	0.846	0.905	0.029	0.0402	0.04075	0.026	0.02329	0.012
81768	Rpl22	3	3	0.872	0.872	0.872	0	0.0268	0.26826	0.201	0.14714	0.083
297415	Fam136a	1	1	0.871	0.871	0.871	0	0.0446	0.05414	0.021	0.03114	0.005
29245	Klk6	5	5	0.864	0.83	0.887	0.019	0.0137	0.15649	0.06	0.088	0.036
311456	Mkks	1	2	0.856	0.856	0.856	0	0.0322	0.03794	0.011	0.02199	0.002
362017	Cyb561d1	1	2	0.846	0.846	0.846	0	0.0434	0.02278	0.007	0.0133	0.001
296302	Eif2s2	1	2	0.837	0.837	0.837	0	0.0434	0.09695	0.008	0.05568	0.012
100366118	LOC100366118	1	1	0.835	0.835	0.835	0	0.0329	0.13517	0.058	0.07701	0.027
64521	Tspan2	1	2	0.83	0.83	0.83	0	0.00664	0.13368	0.042	0.0768	0.02
367083	Alg9	2	7	0.828	0.822	0.833	0.005	0.0498	0.03562	0.009	0.02108	0.001
315422	Mtmr2	4	6	0.823	0.726	0.944	0.082	0.0113	0.07299	0.008	0.0421	0.006
300850	Gsta4	1	2	0.819	0.819	0.819	0	0.0393	0.24217	0.125	0.1446	0.045
312275	Ephb6	1	5	0.815	0.815	0.815	0	0.0371	0.18949	0	0.11164	0.013
680423	Aup1	1	4	0.799	0.799	0.799	0	0.0342	0.38509	0.105	0.23291	0.005
300836	RGD1310552	1	5	0.793	0.793	0.793	0	0.0431	0.1148	0.022	0.06922	0.001
282844	Rffl	1	5	0.792	0.792	0.792	0	0.0342	0.10239	0.063	0.05974	0.031
304285	Tecpr1	1	2	0.783	0.783	0.783	0	0.0337	0.20288	0.072	0.12485	0.004
314384	Rps6ka5	2	7	0.783	0.783	0.783	0	0.0409	0.03272	0.007	0.01967	0.005
361309	Paip2	1	3	0.779	0.779	0.779	0	0.0309	0.20833	0.073	0.12692	0.03
361560	Vstm2b	1	2	0.776	0.776	0.776	0	0.0434	0.15665	0.029	0.09501	0.012
295619	Ermn	2	2	0.763	0.692	0.834	0.071	0.00414	0.25334	0.137	0.15237	0.064
299971	Atp6v1c1	1	3	0.762	0.762	0.762	0	0.0427	0.46522	0.274	0.29185	0.062
64465	Cdc42	4	4	0.76	0.633	0.952	0.124	0.0035	0.57529	0.277	0.35844	0.037
81526	Nov	1	1	0.749	0.749	0.749	0	0.0103	0.45117	0.224	0.27239	0.112
307016	Arhgap12	1	7	0.748	0.748	0.748	0	0.0283	0.07827	0.027	0.04661	0.005
362219	Gpcpd1	2	4	0.748	0.728	0.768	0.02	0.037	0.05831	0.002	0.03543	0.008
192110	Pou3f1	2	2	0.746	0.653	0.84	0.094	0.00246	0.31416	0.202	0.18299	0.064
306505	Lonrf1	1	5	0.74	0.74	0.74	0	0.0469	0.07533	0.007	0.04603	0.016
360622	Igfbp4	2	3	0.735	0.728	0.742	0.007	0.0351	0.23978	0.079	0.14693	0.04
315722	Adpgk	2	3	0.733	0.606	0.861	0.127	0.0208	0.15483	0.072	0.0948	0.026
79247	Htr5b	1	2	0.728	0.728	0.728	0	0.0279	0.12252	0.047	0.07446	0.006
499779	LOC499779	3	5	0.727	0.613	0.798	0.081	0.00837	1.62102	0.757	1.04397	0.235
361757	Opalin	1	1	0.714	0.714	0.714	0	0.0143	0.24699	0.105	0.15424	0.077
362605	Tmem54	2	3	0.713	0.712	0.714	0.001	0.0136	1.15572	0.037	0.71479	0.236
292874	RGD1309036	1	1	0.709	0.709	0.709	0	0.00954	2.63775	0.058	1.67795	0.239
290652	Fkbp8	1	3	0.709	0.709	0.709	0	0.0183	1.41917	0.33	0.91665	0.129
116744	Lpar1	2	6	0.707	0.706	0.709	0.002	0.0177	0.17894	0.065	0.11172	0.035
24797	Sst	1	1	0.702	0.702	0.702	0	0.0121	3.83239	0.692	2.48735	0.562
24943	Plp1	1	6	0.692	0.692	0.692	0	0.00915	2.52679	0.806	1.59095	0.303
309095	Nkx6-2	1	3	0.687	0.687	0.687	0	0.0386	0.19653	0.084	0.12346	0.031
305302	Rasl11b	3	3	0.68	0.662	0.704	0.018	0.0198	0.28994	0.118	0.18291	0.035
364981	Scoc	2	2	0.679	0.664	0.695	0.016	0.0294	0.37219	0.108	0.24153	0.062
500393	RGD1561849	1	1	0.677	0.677	0.677	0	0.0134	0.5247	0.148	0.33422	0.055
287466	Wscd1	1	4	0.676	0.676	0.676	0	0.0358	0.37461	0.156	0.23803	0.073
84588	Cldn11	1	1	0.667	0.667	0.667	0	0.0114	1.41881	0.649	0.91182	0.421
25630	Pkm2	2	6	0.662	0.662	0.662	0	0.0363	0.30756	0.109	0.20848	0.074
681578	Rnf13	2	2	0.658	0.655	0.662	0.003	0.0458	0.20362	0.011	0.13209	0.009
363783	Zdhhc23	2	4	0.653	0.63	0.677	0.024	0.0248	0.10364	0.036	0.06661	0.007
25639	Fkbp1a	1	2	0.636	0.636	0.636	0	0.0243	2.88965	1.09	1.95999	0.188
83725	Wfs1	1	3	0.632	0.632	0.632	0	0.0165	1.31466	0.513	0.85789	0.156
60394	Olig1	2	2	0.632	0.632	0.632	0	0.0255	0.50904	0.11	0.33672	0.068
25263	Mal	2	3	0.615	0.606	0.624	0.009	0.0168	1.08538	0.629	0.71227	0.262
246755	Bcas1	1	7	0.605	0.605	0.605	0	0.0453	0.76597	0.34	0.51158	0.18
691768	LOC691768	1	3	0.602	0.602	0.602	0	0.0313	1.56047	0.633	1.04607	0.35
361532	Sirt2	1	7	0.588	0.588	0.588	0	0.0487	1.09031	0.041	0.75151	0.028
311336	Nusap1	1	2	NA	NA	NA	NA	0.00548	0.00212	0.001	0	0
114522	Stag3	1	6	NA	NA	NA	NA	0.00825	0.00362	0.003	0	0
304071	Sim2	1	6	NA	NA	NA	NA	0.0112	0.00515	0.001	0	0
306889	RGD1564786	2	3	NA	NA	NA	NA	0.0153	0.00427	0.003	0	0
313713	RGD1563533	1	7	NA	NA	NA	NA	0.0155	0.00659	0.002	0	0
298961	Agr2	2	3	NA	NA	NA	NA	0.0159	0.00552	0.003	0	0
500700	LOC500700	2	4	NA	NA	NA	NA	0.0221	0.00492	0	0	0
300696	Ttc12	1	6	NA	NA	NA	NA	0.0222	0.00429	0.001	0	0
171057	Cbwd1	1	5	NA	NA	NA	NA	0.0223	0.00596	0.002	0	0
296137	Bub1	1	7	NA	NA	NA	NA	0.0307	0.00143	0.001	0	0
365546	RGD1563108	3	3	NA	NA	NA	NA	0.0316	0.00261	0.001	0	0
24638	Pfkfb1	3	4	NA	NA	NA	NA	0.032	0.00197	0.002	0	0
83504	Kl	1	3	NA	NA	NA	NA	0.0444	0.00106	0.001	0	0
288151	Hoxd1	1	1	NA	NA	NA	NA	0.0448	0.00159	0	0	0
306950	Slc17a2	2	2	NA	NA	NA	NA	0.0448	0.00153	0	0	0
84427	Grb7	1	8	NA	NA	NA	NA	0.045	0.00436	0.001	0	0
308310	Tmc4	1	7	NA	NA	NA	NA	0.045	0.00183	0	0	0
315298	Racgap1	1	4	NA	NA	NA	NA	0.045	0.00302	0.001	0	0
295247	Dcst2	1	4	NA	NA	NA	NA	0.0453	0.00165	0.001	0	0
300884	Trim43a	1	1	NA	NA	NA	NA	0.0453	0.00217	0.002	0	0
290675	RGD1563748	1	2	NA	NA	NA	NA	0.0455	0.00228	0.002	0	0
474348	Sspo	1	8	NA	NA	NA	NA	0.0455	0.00082	0.001	0	0
	Marked green:	gene also found by Samuels and colleagues

## Sheet: Downregulated genes p0.05 FC1.5
GeneId	Symbol	#transcripts regulated	total #transcripts for gene	mean log2(fold change) of transcripts	min fold change of transcripts	max fold change of transcripts	fc stddev	min p_value	mean NE(treat)	stddev NE(treat)	mean NE(ctrl)	stddev NE(ctrl)
246234	Slc34a3	1	3	-4.1	-4.1	-4.1	0	0.00709	0.00018	0	0.00309	0.002
365384	Olr286	1	1	-3.996	-3.996	-3.996	0	0.00962	0.0004	0	0.00597	0.001
303029	Ranbp17	1	12	-3.954	-3.954	-3.954	0	0.00704	0.00056	0.001	0.01012	0.01
679937	Dram	2	2	-3.798	-3.798	-3.798	0	0.00765	7e-05	0	0.00203	0.001
24419	Grm6	1	8	-3.752	-3.752	-3.752	0	0.0129	0.00062	0.001	0.0093	0.002
24768	Scnn1g	1	1	-3.75	-3.75	-3.75	0	0.0129	0.00012	0	0.00179	0
100360821	LOC100360821	3	3	-3.682	-3.682	-3.682	0	0.0238	0.00011	0	0.00132	0.001
291157	Hist1h2bn	1	1	-3.676	-3.676	-3.676	0	0.0239	0.00065	0.001	0.00804	0
307106	Sfmbt2	1	5	-3.671	-3.671	-3.671	0	0.0239	0.00014	0	0.00169	0.001
683719	LOC683719	2	4	-3.669	-4.002	-3.337	0.332	0.00682	0.00019	0	0.00244	0.001
362648	Arhgef19	1	7	-3.642	-3.642	-3.642	0	0.0175	0.00167	0.002	0.02298	0
100365480	LOC100365480	2	2	-3.632	-3.632	-3.632	0	0.0176	0.00027	0	0.00355	0.004
310787	Fndc7	1	5	-3.56	-3.56	-3.56	0	0.0324	0.00068	0.001	0.00792	0.007
683463	LOC683463	1	10	-3.552	-3.552	-3.552	0	0.0324	0.00039	0	0.00442	0.001
691440	LOC691440	2	3	-3.539	-3.539	-3.539	0	0.0326	0.00041	0	0.00436	0.004
305423	C1qtnf7	4	4	-3.466	-3.529	-3.403	0.063	0.0237	0.00026	0	0.00326	0.001
498038	Vgll3	1	5	-3.413	-3.413	-3.413	0	0.0443	0.0002	0	0.00203	0
686104	Eif4e1b	2	3	-3.411	-3.411	-3.411	0	0.0443	0.00049	0	0.00492	0.001
310833	Arhgap29	1	10	-3.409	-3.409	-3.409	0	0.0443	0.00031	0	0.00312	0.001
81680	Lifr	1	4	-3.407	-3.407	-3.407	0	0.0323	0.00047	0	0.00568	0.003
502711	RGD1561560	3	3	-3.402	-3.402	-3.402	0	0.0444	0.00028	0	0.00268	0.003
140594	Sytl4	1	6	-3.391	-3.391	-3.391	0	0.0324	0.0001	0	0.00109	0.001
295496	Rg9mtd2	1	5	-3.274	-3.274	-3.274	0	0.044	0.00137	0.001	0.01526	0.013
498848	RGD1560482	3	3	-3.263	-3.263	-3.263	0	0.00104	0.00017	0	0.00283	0
282836	Cthrc1	3	4	-3.21	-3.526	-2.846	0.28	0.0238	0.00045	0	0.0044	0.001
300901	Plod2	1	4	-3.087	-3.087	-3.087	0	0.0201	0.00033	0	0.00264	0.001
308440	B3gnt8	1	4	-3	-3	-3	0	0.0262	0.0006	0.001	0.0047	0.001
688845	Zbtb32	3	3	-2.94	-4.002	-2.41	0.751	0.00959	0.00056	0	0.00463	0.002
25435	Eef2k	1	8	-2.916	-2.916	-2.916	0	0.00967	0.00338	0.001	0.02582	0.004
501559	RGD1562161	1	5	-2.855	-2.855	-2.855	0	0.026	0.00103	0.001	0.0084	0.004
29195	Chad	1	3	-2.824	-2.824	-2.824	0	0.0343	0.00128	0	0.00937	0.002
497948	Trpv3	1	4	-2.821	-2.821	-2.821	0	0.0343	0.00125	0	0.00904	0.001
317575	Smarca1	1	7	-2.815	-2.815	-2.815	0	0.00338	0.00511	0.005	0.03478	0.007
25481	Mmp11	1	5	-2.796	-2.796	-2.796	0	0.0452	0.00137	0.001	0.00932	0.004
298185	Frem1	1	7	-2.794	-2.794	-2.794	0	0.0453	0.00022	0	0.00146	0
679534	LOC679534	1	3	-2.791	-2.791	-2.791	0	0.0453	0.00052	0.001	0.00344	0
116683	Efna5	1	2	-2.758	-2.758	-2.758	0	0.0341	0.00093	0.001	0.00717	0.005
313052	Epb4.1	1	12	-2.734	-2.734	-2.734	0	0.0156	0.00179	0.001	0.01293	0.008
29725	Baat	3	3	-2.726	-3.018	-2.441	0.236	0.0192	0.00037	0	0.00266	0.001
29685	Mcm6	1	3	-2.703	-2.703	-2.703	0	0.00616	0.00232	0.002	0.01714	0.009
24766	Scn2a1	2	11	-2.654	-2.708	-2.599	0.054	0.00414	0.00311	0	0.02	0.001
365313	Xrra1	1	3	-2.642	-2.642	-2.642	0	0.0449	0.00055	0.001	0.00377	0
25561	Sycp3	1	4	-2.637	-2.637	-2.637	0	0.045	0.00132	0.001	0.00887	0.004
303343	Abhd15	1	3	-2.636	-2.636	-2.636	0	0.00507	0.00059	0	0.00384	0.001
114588	Cdh4	1	4	-2.594	-2.594	-2.594	0	0.0331	0.00158	0.002	0.00919	0.001
83516	Ppargc1a	3	9	-2.589	-2.751	-2.488	0.116	0.00219	0.00508	0.005	0.03409	0.007
310864	Manba	1	7	-2.544	-2.544	-2.544	0	0.0153	0.00271	0	0.0167	0.009
311956	Wdr86	1	3	-2.539	-2.539	-2.539	0	0.033	0.00055	0	0.00315	0.001
29530	Amhr2	1	3	-2.508	-2.508	-2.508	0	0.0423	0.00183	0.002	0.01006	0.002
63879	Xiap	1	5	-2.487	-2.487	-2.487	0	0.0243	0.00377	0.004	0.02059	0.008
299699	Aldh1l2	3	4	-2.48	-2.547	-2.346	0.095	0.0153	0.0004	0	0.00239	0.002
291802	RGD1565635	3	3	-2.465	-2.826	-2.284	0.255	0.00319	0.00402	0.004	0.02295	0.011
317608	Gpr101	1	2	-2.455	-2.455	-2.455	0	0.0422	0.0005	0	0.00277	0
308742	Mctp2	1	8	-2.45	-2.45	-2.45	0	0.0242	0.00053	0	0.00298	0.001
681383	LOC681383	3	4	-2.431	-3.265	-1.798	0.616	0.0117	0.00362	0.004	0.01708	0.005
688555	Atg10	1	3	-2.415	-2.415	-2.415	0	0.0305	0.00367	0.004	0.01899	0.005
25084	Il4ra	1	5	-2.301	-2.301	-2.301	0	0.0302	0.0076	0.004	0.04025	0.006
24261	Chrnb1	2	3	-2.29	-2.29	-2.29	0	0.0136	0.00048	0	0.0042	0.002
287473	Nek8	1	5	-2.261	-2.261	-2.261	0	0.0222	0.00302	0.001	0.01507	0.002
500046	LOC500046	6	8	-2.21	-2.21	-2.21	0	0.000544	0.00012	0	0.00205	0.001
363796	Iqcg	1	5	-2.188	-2.188	-2.188	0	0.0202	0.00491	0	0.02339	0.007
81651	Cspg4	1	4	-2.172	-2.172	-2.172	0	0.0273	0.00397	0.002	0.01928	0
24790	Sp1	2	6	-2.107	-2.107	-2.107	0	0.0417	0.00698	0.002	0.03152	0.022
503214	Rbpms2	2	2	-2.1	-2.1	-2.1	0	0.0419	0.0022	0.001	0.00957	0.005
501181	Efhd1	1	5	-2.073	-2.073	-2.073	0	0.0367	0.00647	0.004	0.02762	0.019
83575	Cpz	2	2	-2.028	-2.617	-1.439	0.589	0.00279	0.00298	0.001	0.01197	0.002
171304	Kif11	1	6	-2.007	-2.007	-2.007	0	0.0447	0.00046	0	0.00187	0.001
363974	Nap5	1	9	-1.992	-1.992	-1.992	0	0.0322	0.0034	0.002	0.01334	0.003
295261	Tmod4	2	5	-1.988	-2.297	-1.678	0.309	0.0303	0.00385	0.002	0.01685	0.006
502208	Slc38a8	2	4	-1.971	-1.971	-1.971	0	0.0263	0.00193	0.001	0.00848	0.006
300060	Apol11a	2	3	-1.906	-1.906	-1.906	0	0.0468	0.00169	0.001	0.00621	0.001
114766	Phb2	1	4	-1.828	-1.828	-1.828	0	0.0229	0.02785	0.008	0.10159	0.037
685611	Phldb2	1	7	-1.694	-1.694	-1.694	0	0.0246	0.01755	0.005	0.05865	0.029
498642	Rbpms	3	6	-1.637	-1.677	-1.616	0.029	0.0486	0.00317	0.001	0.01044	0.003
24598	Nos1	1	4	-1.626	-1.626	-1.626	0	0.0115	0.01237	0.001	0.03866	0.008
681316	LOC681316	1	3	-1.616	-1.616	-1.616	0	0.0226	0.00594	0.003	0.01811	0.002
307213	Zfp407	2	6	-1.613	-1.66	-1.566	0.047	0.018	0.01048	0.003	0.03262	0.006
499431	Col13a1	3	4	-1.607	-1.607	-1.607	0	0.0489	0.00116	0.001	0.00385	0.001
309016	Brwd2	1	7	-1.604	-1.604	-1.604	0	0.00988	0.0213	0.011	0.06555	0.024
290350	Loxl2	1	1	-1.6	-1.6	-1.6	0	0.0421	0.00197	0.001	0.00653	0.002
310643	Efna4	2	2	-1.592	-1.592	-1.592	0	0.0495	0.00331	0	0.01033	0
24176	Adrb2	1	2	-1.583	-1.583	-1.583	0	0.037	0.00373	0.001	0.01175	0.001
25546	Shox2	4	4	-1.579	-1.948	-1.409	0.219	0.0199	0.00329	0.001	0.00963	0.004
296583	Nacc2	1	4	-1.578	-1.578	-1.578	0	0.0494	0.01555	0.004	0.04853	0.005
24649	Pim1	1	4	-1.559	-1.559	-1.559	0	0.0374	0.02383	0	0.0707	0.033
171136	Cblb	1	7	-1.555	-1.555	-1.555	0	0.0283	0.02123	0.012	0.06685	0.004
80338	Zbtb10	1	3	-1.55	-1.55	-1.55	0	0.029	0.00271	0.001	0.00792	0
100360327	LOC100360327	1	1	-1.542	-1.542	-1.542	0	0.0146	0.01585	0	0.04843	0.019
500047	Wnt16	2	3	-1.532	-1.833	-1.232	0.301	0.0247	0.00465	0.002	0.0137	0.002
360855	Smg7	1	9	-1.519	-1.519	-1.519	0	0.0252	0.01339	0.006	0.04196	0.024
314548	Osgepl1	1	4	-1.513	-1.513	-1.513	0	0.0327	0.00514	0.001	0.01495	0.009
499702	Synpo2	4	4	-1.51	-2.492	-1.183	0.567	0.0329	0.00235	0.001	0.00585	0.003
296511	Alx4	1	3	-1.51	-1.51	-1.51	0	0.0495	0.00145	0	0.00412	0.003
691703	Fam148a	2	3	-1.508	-1.508	-1.508	0	0.0372	0.00567	0	0.0167	0.002
690512	Ttll4	1	5	-1.496	-1.496	-1.496	0	0.0372	0.0053	0.001	0.0155	0.001
293862	Fam50a	1	3	-1.489	-1.489	-1.489	0	0.00416	0.05648	0.026	0.16534	0.073
246771	Slc25a25	2	9	-1.488	-1.974	-1.002	0.486	0.00115	0.03986	0.027	0.09691	0.035
362325	Mdfic	1	2	-1.474	-1.474	-1.474	0	0.0149	0.00311	0.001	0.00877	0
365389	Lrrc56	2	2	-1.467	-1.467	-1.467	0	0.00629	0.00739	0	0.02135	0.005
54300	Slc12a3	1	3	-1.444	-1.444	-1.444	0	0.0367	0.00177	0	0.00507	0.001
25729	Ccne1	2	5	-1.424	-1.437	-1.412	0.012	0.0284	0.01538	0.003	0.04226	0.008
64026	Casp7	1	5	-1.414	-1.414	-1.414	0	0.0476	0.00371	0	0.01019	0.001
309407	Trpm3	1	23	-1.395	-1.395	-1.395	0	0.0314	0.00766	0	0.02082	0
65027	Chd8	1	12	-1.395	-1.395	-1.395	0	0.0399	0.01202	0.006	0.03123	0.005
308099	Fndc1	2	7	-1.39	-1.39	-1.39	0	0.0347	0.00166	0.001	0.00447	0.002
311055	Tanc1	1	12	-1.378	-1.378	-1.378	0	0.0244	0.03904	0.001	0.1049	0.009
688387	LOC688387	1	1	-1.376	-1.376	-1.376	0	0.0237	0.00777	0.004	0.02017	0.003
500685	RGD1566112	1	4	-1.367	-1.367	-1.367	0	0.0401	0.0182	0.002	0.04908	0.005
304900	Astn1	1	6	-1.347	-1.347	-1.347	0	0.00783	0.08127	0.049	0.20624	0.048
25559	Abcc8	2	13	-1.344	-1.395	-1.292	0.051	0.00342	0.0268	0.012	0.07042	0.04
59326	Rapgef3	1	13	-1.331	-1.331	-1.331	0	0.0359	0.02868	0.017	0.07159	0.008
287710	Ptrf	1	3	-1.319	-1.319	-1.319	0	0.0297	0.01474	0.003	0.03822	0.004
140929	Pde7b	1	1	-1.275	-1.275	-1.275	0	0.00273	0.02782	0.005	0.07028	0.001
360839	Tmem163	1	3	-1.273	-1.273	-1.273	0	0.0367	0.02026	0.01	0.04919	0.008
287424	Aloxe3	1	3	-1.232	-1.232	-1.232	0	0.0495	0.01471	0	0.03541	0.005
313027	Eya3	1	11	-1.209	-1.209	-1.209	0	0.0419	0.01411	0.003	0.03383	0.015
100364938	LOC100364938	1	1	-1.2	-1.2	-1.2	0	0.0431	0.04338	0.023	0.09924	0.01
288589	Rasa4	7	10	-1.192	-1.235	-1.17	0.028	0.0279	0.00531	0.001	0.01259	0.001
501061	Tmie	1	7	-1.186	-1.186	-1.186	0	0.0488	0.01278	0.001	0.0294	0.008
300211	Fkbp11	1	4	-1.185	-1.185	-1.185	0	0.0307	0.05038	0.002	0.11977	0.025
307767	Frem3	1	4	-1.181	-1.181	-1.181	0	0.0193	0.00507	0.001	0.01183	0.002
117242	Odz2	1	12	-1.15	-1.15	-1.15	0	0.0436	0.02738	0.005	0.06373	0.007
678759	Ndufa10	1	4	-1.146	-1.146	-1.146	0	0.0106	0.05991	0.012	0.1347	0.083
305977	Pnma2	1	3	-1.145	-1.145	-1.145	0	0.0219	0.02749	0.002	0.06338	0.008
689613	Mtmr11	1	5	-1.129	-1.129	-1.129	0	0.0378	0.0211	0.009	0.04646	0.008
363466	Reps2	3	8	-1.104	-1.221	-1.008	0.088	0.0236	0.01591	0.004	0.035	0.008
24440	Hbb	1	1	-1.103	-1.103	-1.103	0	0.000976	0.32991	0.017	0.75234	0.39
83805	Src	1	4	-1.092	-1.092	-1.092	0	0.041	0.05109	0.027	0.10886	0.018
170538	Prkcd	9	9	-1.089	-1.25	-0.992	0.095	0.00243	0.03155	0.01	0.07091	0.016
294282	Rps18	1	2	-1.083	-1.083	-1.083	0	0.0356	0.0307	0.019	0.06876	0.025
311423	Slc4a11	1	4	-1.081	-1.081	-1.081	0	0.0479	0.02455	0.002	0.05364	0.008
289026	Sox13	1	4	-1.061	-1.061	-1.061	0	0.0442	0.01053	0.001	0.02264	0.003
25667	Bmp3	1	1	-1.059	-1.059	-1.059	0	0.0119	0.02125	0.003	0.04666	0.01
500035	LOC500035	1	1	-1.043	-1.043	-1.043	0	0.0279	0.03042	0.029	0.06591	0.066
25632	Hba-a2	1	1	-1.025	-1.025	-1.025	0	0.00207	0.3827	0.027	0.82654	0.395
297682	Dusp16	1	4	-1.025	-1.025	-1.025	0	0.048	0.01329	0.007	0.0271	0.006
25045	Dbi	4	4	-1.002	-1.011	-0.992	0.009	0.00204	0.41173	0.285	0.85692	0.737
303742	RGD1306926	1	5	-0.988	-0.988	-0.988	0	0.0373	0.05104	0.008	0.10784	0.047
64562	Prkab2	2	3	-0.981	-1.028	-0.934	0.047	0.0122	0.03533	0.011	0.06993	0.006
64353	Pdlim5	1	5	-0.981	-0.981	-0.981	0	0.0448	0.01634	0.004	0.03272	0.001
311842	Zer1	1	6	-0.966	-0.966	-0.966	0	0.047	0.09205	0.058	0.17974	0.058
291228	Mkx	2	4	-0.959	-0.959	-0.959	0	0.0288	0.03276	0.002	0.06534	0.013
499957	Samd10	2	5	-0.956	-0.956	-0.956	0	0.0338	0.02721	0.002	0.05517	0.008
360504	LOC360504	1	1	-0.953	-0.953	-0.953	0	0.00912	0.19773	0.039	0.41191	0.237
363112	RGD1309873	1	3	-0.923	-0.923	-0.923	0	0.0481	0.0669	0.001	0.13242	0.032
306336	RGD1565495	2	2	-0.913	-0.913	-0.913	0	0.019	0.04213	0.02	0.08212	0.051
367160	Cpne4	2	5	-0.912	-1.161	-0.664	0.248	0.0105	0.09148	0.031	0.17065	0.03
362734	Stxbp6	2	6	-0.901	-1.005	-0.796	0.105	0.019	0.14036	0.05	0.26772	0.069
24678	Pkib	2	4	-0.896	-0.896	-0.896	0	0.0335	0.03641	0.011	0.07163	0.006
50622	Slc23a2	4	9	-0.879	-1.139	-0.71	0.18	0.015	0.08544	0.028	0.15766	0.022
294337	Col6a1	1	5	-0.872	-0.872	-0.872	0	0.026	0.07059	0.023	0.13615	0.002
304109	Tiam1	1	8	-0.87	-0.87	-0.87	0	0.0359	0.12269	0.035	0.22918	0.055
689710	RGD1564641	1	9	-0.861	-0.861	-0.861	0	0.0383	0.04576	0.004	0.08535	0.004
361076	RGD1561955	6	6	-0.854	-0.873	-0.842	0.012	0.0248	0.02471	0.001	0.04607	0.001
65205	Mmp16	3	4	-0.853	-0.859	-0.842	0.008	0.0415	0.01638	0.005	0.0309	0.005
361096	Zic2	1	5	-0.848	-0.848	-0.848	0	0.0434	0.03762	0.012	0.06816	0.002
292999	Chsy1	1	2	-0.841	-0.841	-0.841	0	0.0441	0.03094	0.008	0.05611	0.001
306534	Unc5d	4	4	-0.835	-0.94	-0.671	0.1	0.0127	0.0412	0.015	0.07578	0.02
29600	Atp2b4	2	6	-0.831	-0.845	-0.816	0.015	0.0394	0.0222	0.005	0.04086	0.017
303130	Fstl4	4	5	-0.817	-0.886	-0.763	0.055	0.0274	0.02672	0.011	0.05008	0.006
24516	Jun	1	2	-0.805	-0.805	-0.805	0	0.0104	0.3268	0.013	0.58668	0.08
25327	Kcnc1	1	5	-0.803	-0.803	-0.803	0	0.0422	0.15457	0.034	0.27744	0.077
25631	Smad3	2	4	-0.793	-0.814	-0.772	0.021	0.036	0.11532	0.026	0.20447	0.033
59318	Negr1	3	4	-0.752	-0.783	-0.691	0.043	0.0282	0.12476	0.015	0.21793	0.032
296706	Lhx2	1	5	-0.737	-0.737	-0.737	0	0.0353	0.18085	0.032	0.30493	0.041
29179	Syn2	4	5	-0.723	-0.866	-0.655	0.085	0.00601	0.87767	0.276	1.47815	0.394
295340	RGD1564469	3	3	-0.702	-0.706	-0.7	0.003	0.03	0.20431	0.071	0.3446	0.138
24772	Cxcl12	2	6	-0.684	-0.686	-0.681	0.002	0.0345	0.76535	0.101	1.28871	0.579
93667	Olfm1	1	5	-0.681	-0.681	-0.681	0	0.017	3.21992	0.572	5.29635	0.861
29190	Pdyn	1	3	-0.665	-0.665	-0.665	0	0.0351	0.26142	0.067	0.43648	0.023
305509	Adcy1	2	4	-0.66	-0.708	-0.612	0.048	0.0118	0.98758	0.046	1.60028	0.254
266668	Grina	1	4	-0.612	-0.612	-0.612	0	0.0405	1.51923	0.424	2.37505	0.612
310074	Depdc1b	2	3	NA	NA	NA	NA	0.000399	0	0	0.0023	0.001
304913	Tnn	3	4	NA	NA	NA	NA	0.00387	0	0	0.0009	0.001
100365195	LOC100365195	3	3	NA	NA	NA	NA	0.00764	0	0	0.00697	0.007
100188984	LOC100188984	2	2	NA	NA	NA	NA	0.00768	0	0	0.00199	0
499132	Rgs9bp	1	1	NA	NA	NA	NA	0.0109	0	0	0.00536	0.001
362120	RGD1308742	2	3	NA	NA	NA	NA	0.0154	0	0	0.00299	0.003
310879	Alpk1	1	4	NA	NA	NA	NA	0.0154	0	0	0.00646	0.005
305000	Exo1	2	4	NA	NA	NA	NA	0.0154	0	0	0.0007	0
306103	Dis3	1	5	NA	NA	NA	NA	0.0221	0	0	0.00639	0.002
317258	Itgb1bp2	1	2	NA	NA	NA	NA	0.0221	0	0	0.00411	0.001
100364016	LOC100364016	2	3	NA	NA	NA	NA	0.0221	0	0	0.00213	0
114110	Flt4	1	4	NA	NA	NA	NA	0.0221	0	0	0.00514	0.001
503429	RGD1563528	1	2	NA	NA	NA	NA	0.0221	0	0	0.00805	0.006
301168	Efhb	2	2	NA	NA	NA	NA	0.0318	0	0	0.00097	0.001
287884	Sectm1b	1	1	NA	NA	NA	NA	0.0318	0	0	0.00253	0.003
360625	Krt12	2	3	NA	NA	NA	NA	0.0318	0	0	0.00192	0.001
300656	Trim29	1	2	NA	NA	NA	NA	0.0319	0	0	0.00094	0
171091	Zbp1	2	2	NA	NA	NA	NA	0.0319	0	0	0.00156	0
367782	Tceanc	1	1	NA	NA	NA	NA	0.0319	0	0	0.00239	0.001
316758	Lama1	1	9	NA	NA	NA	NA	0.0319	0	0	0.00128	0.001
54237	Cdk1	1	2	NA	NA	NA	NA	0.0464	0	0	0.00311	0.003
25453	Gdnf	2	4	NA	NA	NA	NA	0.0464	0	0	0.0047	0.005
691046	LOC691046	1	2	NA	NA	NA	NA	0.0464	0	0	0.00125	0.001
304081	Clic6	1	2	NA	NA	NA	NA	0.0465	0	0	0.00105	0.001
302554	Glod5	1	2	NA	NA	NA	NA	0.0465	0	0	0.00337	0.002
29526	Pla2g1b	1	1	NA	NA	NA	NA	0.0465	0	0	0.00434	0.003
288256	Cryzl1	1	3	NA	NA	NA	NA	0.0465	0	0	0.00454	0.003
302964	Ccdc64b	1	1	NA	NA	NA	NA	0.0465	0	0	0.00118	0
100365795	LOC100365795	2	2	NA	NA	NA	NA	0.0465	0	0	0.00228	0.001
116967	Magt1	1	6	NA	NA	NA	NA	0.0465	0	0	0.00489	0.002
192262	C1s	1	6	NA	NA	NA	NA	0.0465	0	0	0.00509	0.002
114493	Cacna1f	1	8	NA	NA	NA	NA	0.0465	0	0	0.00262	0.001
295247	Dcst2	1	4	NA	NA	NA	NA	0.0465	0	0	0.00415	0
690180	LOC690180	2	2	NA	NA	NA	NA	0.0465	0	0	0.0057	0
312641	Fancd2	1	3	NA	NA	NA	NA	0.0465	0	0	0.00109	0
689035	Cyb5rl	1	8	NA	NA	NA	NA	0.0465	0	0	0.00654	0
303639	Abca6	2	2	NA	NA	NA	NA	0.0465	0	0	0.00056	0
313834	Prkd3	1	9	NA	NA	NA	NA	0.0465	0	0	0.00417	0.001
64044	Casp8	1	3	NA	NA	NA	NA	0.0465	0	0	0.00112	0
361002	Dusp13	2	7	NA	NA	NA	NA	0.0465	0	0	0.00252	0.001
498875	Alpk2	2	3	NA	NA	NA	NA	0.0465	0	0	0.00044	0
100363931	LOC100363931	3	3	NA	NA	NA	NA	0.0465	0	0	0.0031	0.002
309390	Entpd7	1	5	NA	NA	NA	NA	0.0465	0	0	0.00526	0.003
100363863	LOC100363863	3	3	NA	NA	NA	NA	0.0465	0	0	0.00774	0.008
24494	Il1b	2	3	NA	NA	NA	NA	0.0465	0	0	0.00198	0.002
315350	Irs4	2	4	NA	NA	NA	NA	0.0465	0	0	0.00058	0.001
	Marked green:	gene also found by Samuels and colleagues
