# Supplementary material for: Long-term consequences of chronic fluoxetine exposure on the expression of myelination-related genes in the rat hippocampus
Source: Transl Psychiatry. 2015 Sep 22;5(9):e642–. doi: 10.1038/tp.2015.145 (PMC5068807; doi:10.1038/tp.2015.145)
Supplement: Supplementary Table S4 [file tp2015145x3.xls]

## Sheet: GO terms upreg genes
GO-Terms upregulated genes	Count	PValue	Genes	Fold Enrichment	FDR
GO:0021782~glial cell development	5	0.000437826	ZNF488, PLP1, CNTF, NKX6-2, POU3F1	13.7098	0.717759
GO:0010001~glial cell differentiation	6	0.000710156	ZNF488, PLP1, CNTF, TSPAN2, NKX6-2, POU3F1	8.36527	1.16177
GO:0042063~gliogenesis	6	0.00197766	ZNF488, PLP1, CNTF, TSPAN2, NKX6-2, POU3F1	6.66961	3.20386
GO:0042391~regulation of membrane potential	8	0.00253447	HCRT, PLP1, CNTF, NKX6-2, TAC1, MAL, POU3F1, CLDN11	4.3011	4.08838
GO:0008366~axon ensheathment	5	0.00262805	PLP1, NKX6-2, MAL, POU3F1, CLDN11	8.56859	4.23629
GO:0007272~ensheathment of neurons	5	0.00262805	PLP1, NKX6-2, MAL, POU3F1, CLDN11	8.56859	4.23629
GO:0001508~regulation of action potential	6	0.0031021	PLP1, NKX6-2, TAC1, MAL, POU3F1, CLDN11	6.01891	4.98225
GO:0033205~cytokinesis during cell cycle	3	0.0038654	NUSAP1, BRCA2, RACGAP1	30.8469	6.17191
GO:0006873~cellular ion homeostasis	12	0.00521238	HCRT, RGD1310507, PLP1, CNTF, WFS1, NKX6-2, TAC1, FKBP1A, MAL, LPAR1, POU3F1, CLDN11	2.66784	8.23725
GO:0055082~cellular chemical homeostasis	12	0.00575269	HCRT, RGD1310507, PLP1, CNTF, WFS1, NKX6-2, TAC1, FKBP1A, MAL, LPAR1, POU3F1, CLDN11	2.63227	9.05365
GO:0030098~lymphocyte differentiation	6	0.00581633	RPL22, CLCF1, ZAP70, TSHR, NHEJ1, ZFP278	5.19527	9.14937
GO:0019228~regulation of action potential in neuron	5	0.00868126	PLP1, NKX6-2, MAL, POU3F1, CLDN11	6.13869	13.3613
GO:0050801~ion homeostasis	12	0.00947947	HCRT, RGD1310507, PLP1, CNTF, WFS1, NKX6-2, TAC1, FKBP1A, MAL, LPAR1, POU3F1, CLDN11	2.45548	14.5017
GO:0007283~spermatogenesis	9	0.0104219	CHN2, PCDH12, MKKS, BRCA2, TBP, CLDN11, DMC1, RACGAP1, RGD1563861	2.98519	15.83
GO:0048232~male gamete generation	9	0.0104219	CHN2, PCDH12, MKKS, BRCA2, TBP, CLDN11, DMC1, RACGAP1, RGD1563861	2.98519	15.83
GO:0010647~positive regulation of cell communication	10	0.01556	KLK6, HCRT, CDC42, FKBP8, CNTF, KCP, ZAP70, TAC1, FKBP1A, LPAR1	2.57058	22.7375
GO:0048878~chemical homeostasis	13	0.0159969	HCRT, PLP1, WFS1, TAC1, MAL, FKBP1A, LPAR1, CLDN11, RGD1310507, CNTF, NKX6-2, POU3F1, NPPA	2.1735	23.2996
GO:0046649~lymphocyte activation	7	0.0161816	RPL22, CLCF1, ZAP70, FKBP1A, TSHR, NHEJ1, ZFP278	3.42744	23.5361
GO:0007276~gamete generation	10	0.0167391	CHN2, PCDH12, MKKS, BRCA2, TBP, CLDN11, DMC1, RACGAP1, RGD1563861, FANCC	2.53884	24.2458
GO:0042552~myelination	4	0.0169033	PLP1, NKX6-2, MAL, POU3F1	7.31187	24.4536
GO:0002521~leukocyte differentiation	6	0.0171499	RPL22, CLCF1, ZAP70, TSHR, NHEJ1, ZFP278	3.98025	24.7646
GO:0033043~regulation of organelle organization	7	0.0179652	CDC42, NUSAP1, TAC1, LOC691768, CENPE, ARPC5, MID1	3.34773	25.7847
GO:0014003~oligodendrocyte development	3	0.0195187	ZNF488, PLP1, NKX6-2	13.7098	27.6925
GO:0030097~hemopoiesis	8	0.0197692	RPL22, CLCF1, ZAP70, BRCA2, TSHR, NHEJ1, ZFP278, THPO	2.91181	27.9958
GO:0019725~cellular homeostasis	12	0.0213258	HCRT, RGD1310507, PLP1, CNTF, WFS1, NKX6-2, TAC1, FKBP1A, MAL, LPAR1, POU3F1, CLDN11	2.17903	29.8537
GO:0019226~transmission of nerve impulse	9	0.0214501	HCRT, CPLX3, PLP1, GRM8, NKX6-2, TAC1, MAL, POU3F1, CLDN11	2.61599	30.0001
GO:0001775~cell activation	8	0.0274466	CNTF, RPL22, CLCF1, ZAP70, FKBP1A, TSHR, NHEJ1, ZFP278	2.71929	36.7317
GO:0006414~translational elongation	5	0.0278857	RPS27, RPL22, RPL5, RPS4X, RGD1563861	4.32939	37.1999
GO:0006351~transcription, DNA-dependent	6	0.0280393	DEAF1, GTF2E2, MTERF, NPM3, TBP, ELL2	3.50036	37.363
GO:0032774~RNA biosynthetic process	6	0.0303293	DEAF1, GTF2E2, MTERF, NPM3, TBP, ELL2	3.42744	39.7469
GO:0048534~hemopoietic or lymphoid organ development	8	0.0319583	RPL22, CLCF1, ZAP70, BRCA2, TSHR, NHEJ1, ZFP278, THPO	2.63227	41.3904
GO:0034404~nucleobase, nucleoside and nucleotide biosynthetic process	7	0.0343176	ATP6V1C1, SHMT1, PKM2, GMPS, NT5E, NPPA, HFM1	2.87905	43.6963
GO:0034654~nucleobase, nucleoside, nucleotide and nucleic acid biosynthetic process	7	0.0343176	ATP6V1C1, SHMT1, PKM2, GMPS, NT5E, NPPA, HFM1	2.87905	43.6963
GO:0007281~germ cell development	5	0.0349236	CHN2, MKKS, BRCA2, DMC1, FANCC	4.03228	44.2747
GO:0007346~regulation of mitotic cell cycle	5	0.0360057	CDC42, NUSAP1, BRCA2, CENPE, AATF	3.99313	45.2936
GO:0048709~oligodendrocyte differentiation	3	0.0362315	ZNF488, PLP1, NKX6-2	9.87102	45.5041
GO:0019953~sexual reproduction	10	0.0369521	CHN2, PCDH12, MKKS, BRCA2, TBP, CLDN11, DMC1, RACGAP1, RGD1563861, FANCC	2.20532	46.1705
GO:0007010~cytoskeleton organization	9	0.0389749	CDC42, ERMN, TBCE, TEKT2, NUSAP1, BRCA2, LOC691768, RACGAP1, HMMR	2.32807	48.0004
GO:0002520~immune system development	8	0.0396193	RPL22, CLCF1, ZAP70, BRCA2, TSHR, NHEJ1, ZFP278, THPO	2.51171	48.571
GO:0009890~negative regulation of biosynthetic process	12	0.0401787	HCRT, SATB2, HDAC2, PAIP2, GRM8, NKX6-2, BRCA2, AATF, POU3F1, SIRT2, GCHFR, SIM2	1.97026	49.0616
GO:0051327~M phase of meiotic cell cycle	4	0.0404795	PRDM9, STAG3, BRCA2, DMC1	5.22276	49.3235
GO:0007126~meiosis	4	0.0404795	PRDM9, STAG3, BRCA2, DMC1	5.22276	49.3235
GO:0000910~cytokinesis	3	0.0417354	NUSAP1, BRCA2, RACGAP1	9.13983	50.4036
GO:0006164~purine nucleotide biosynthetic process	6	0.0425266	ATP6V1C1, PKM2, GMPS, NT5E, NPPA, HFM1	3.12374	51.0729
GO:0051493~regulation of cytoskeleton organization	5	0.0429032	TAC1, LOC691768, CENPE, ARPC5, MID1	3.77333	51.3886
GO:0051321~meiotic cell cycle	4	0.0437659	PRDM9, STAG3, BRCA2, DMC1	5.06206	52.1043
GO:0045321~leukocyte activation	7	0.0444059	RPL22, CLCF1, ZAP70, FKBP1A, TSHR, NHEJ1, ZFP278	2.70333	52.6289
GO:0030217~T cell differentiation	4	0.0454577	RPL22, ZAP70, NHEJ1, ZFP278	4.98536	53.4792
GO:0044271~nitrogen compound biosynthetic process	9	0.0460349	ATP6V1C1, SHMT1, ASS1, PKM2, GMPS, NT5E, NPPA, TPH2, HFM1	2.25023	53.9399
GO:0042110~T cell activation	5	0.0466126	RPL22, ZAP70, FKBP1A, NHEJ1, ZFP278	3.67225	54.3965
GO:0032291~ensheathment of axons in the central nervous system	2	0.0474345	PLP1, NKX6-2	41.1293	55.0389
GO:0022010~myelination in the central nervous system	2	0.0474345	PLP1, NKX6-2	41.1293	55.0389
GO:0042592~homeostatic process	15	0.049743	HCRT, PLP1, WFS1, TAC1, FKBP1A, MAL, LPAR1, CLDN11, RGD1310507, CNTF, NKX6-2, POU3F1, IKBKB, NPPA, FANCC	1.72812	56.7981

## Sheet: GO terms downreg genes
GO-Terms downregulated genes	Count	PValue	Genes	Fold Enrichment	FDR
GO:0009628~response to abiotic stimulus	15	8.19744e-05	NOS1, TRPV3, CXCL12, PRKCD, RGS9BP, EYA3, CBLB, ADRB2, FANCD2, JUN, CASP7, CASP8, IL1B, CACNA1F, ABCC8	3.52393	0.135399
GO:0051931~regulation of sensory perception	4	0.000706827	HBA-A2, ADRB2, NOS1, LOC360504	22.0556	1.16184
GO:0051930~regulation of sensory perception of pain	4	0.000706827	HBA-A2, ADRB2, NOS1, LOC360504	22.0556	1.16184
GO:0009266~response to temperature stimulus	7	0.000773609	ADRB2, NOS1, CASP8, TRPV3, IL1B, CXCL12, PRKCD	6.37044	1.27095
GO:0035239~tube morphogenesis	8	0.00128594	LAMA1, PHB2, CASP8, SMAD3, GDNF, CXCL12, SRC, ZIC2	4.83801	2.10428
GO:0043044~ATP-dependent chromatin remodeling	3	0.00225506	CHD8, SYCP3, SMARCA1	40.1728	3.66255
GO:0044236~multicellular organismal metabolic process	4	0.00281456	PLA2G1B, MMP16, PRKCD, MMP11	13.8869	4.55156
GO:0060562~epithelial tube morphogenesis	6	0.00397593	LAMA1, PHB2, CASP8, GDNF, SRC, ZIC2	5.681	6.37231
GO:0045776~negative regulation of blood pressure	4	0.00419424	HBA-A2, ADRB2, NOS1, LOC360504	12.095	6.7109
GO:0035295~tube development	9	0.00483286	LAMA1, SP1, PHB2, CASP8, SMAD3, GDNF, CXCL12, SRC, ZIC2	3.40173	7.69481
GO:0006814~sodium ion transport	6	0.00597424	SLC4A11, SLC12A3, SLC23A2, SCN2A1, SCNN1G, SLC34A3	5.1598	9.42906
GO:0016477~cell migration	9	0.00624352	CTHRC1, ASTN1, CSPG4, IL1B, TNN, SCNN1G, GDNF, CXCL12, SRC	3.25725	9.83372
GO:0051173~positive regulation of nitrogen compound metabolic process	15	0.00640821	BMP3, SMAD3, PPARGC1A, GDNF, EYA3, SHOX2, CHD8, ADRB2, SP1, MDFIC, JUN, PLA2G1B, IL1B, ALX4, SMARCA1	2.24608	10.0804
GO:0015671~oxygen transport	3	0.00684588	HBA-A2, LOC360504, HBB	23.4341	10.7328
GO:0001763~morphogenesis of a branching structure	6	0.00746556	LAMA1, COL13A1, PHB2, GDNF, CXCL12, SRC	4.8906	11.6489
GO:0007167~enzyme linked receptor protein signaling pathway	9	0.00978215	IRS4, AMHR2, TIAM1, JUN, FLT4, LIFR, CSPG4, SMAD3, SRC	3.01296	14.9961
GO:0044243~multicellular organismal catabolic process	3	0.0106678	PLA2G1B, MMP16, MMP11	18.7473	16.2439
GO:0006811~ion transport	15	0.0110285	KCNC1, TRPM3, SLC12A3, TRPV3, SCN2A1, PRKCD, SLC34A3, ATP2B4, SLC4A11, SLC23A2, CLIC6, CACNA1F, CHRNB1, SCNN1G, ABCC8	2.10486	16.7471
GO:0048754~branching morphogenesis of a tube	5	0.0120508	LAMA1, PHB2, GDNF, CXCL12, SRC	5.57955	18.1582
GO:0045935~positive regulation of nucleobase, nucleoside, nucleotide and nucleic acid metabolic process	14	0.0121525	BMP3, SMAD3, PPARGC1A, GDNF, EYA3, SHOX2, CHD8, ADRB2, SP1, MDFIC, JUN, PLA2G1B, ALX4, SMARCA1	2.1584	18.2973
GO:0051174~regulation of phosphorus metabolic process	11	0.0126557	ADCY1, MDFIC, JUN, DUSP16, CSPG4, IL1B, SMAD3, RGD1561955, PKIB, RAPGEF3, PRKCD	2.48458	18.9825
GO:0019220~regulation of phosphate metabolic process	11	0.0126557	ADCY1, MDFIC, JUN, DUSP16, CSPG4, IL1B, SMAD3, RGD1561955, PKIB, RAPGEF3, PRKCD	2.48458	18.9825
GO:0006928~cell motion	11	0.0128537	CTHRC1, LHX2, ASTN1, CSPG4, IL1B, EFNA5, TNN, SCNN1G, GDNF, CXCL12, SRC	2.47861	19.2505
GO:0010604~positive regulation of macromolecule metabolic process	17	0.0134538	BMP3, ATG10, SMAD3, GDNF, PPARGC1A, EYA3, SHOX2, CHD8, CBLB, ADRB2, SP1, MDFIC, JUN, PLA2G1B, IL1B, ALX4, SMARCA1	1.93154	20.0581
GO:0043266~regulation of potassium ion transport	3	0.0136281	ADRB2, NOS1, ABCC8	16.5417	20.2912
GO:0031644~regulation of neurological system process	7	0.0148322	HBA-A2, ADRB2, NOS1, SYN2, LOC360504, PDYN, GDNF	3.49019	21.8843
GO:0060429~epithelium development	8	0.015022	LAMA1, JUN, PHB2, CASP8, SMAD3, GDNF, SRC, ZIC2	3.07333	22.1327
GO:0006812~cation transport	12	0.0152253	TRPM3, KCNC1, SLC4A11, ATP2B4, SLC12A3, SLC23A2, SCN2A1, SCNN1G, CHRNB1, CACNA1F, ABCC8, SLC34A3	2.28625	22.3978
GO:0015669~gas transport	3	0.0152264	HBA-A2, LOC360504, HBB	15.6227	22.3992
GO:0010557~positive regulation of macromolecule biosynthetic process	14	0.0155514	BMP3, SMAD3, PPARGC1A, GDNF, SHOX2, CHD8, ADRB2, SP1, MDFIC, JUN, PLA2G1B, IL1B, ALX4, SMARCA1	2.08967	22.8215
GO:0009314~response to radiation	7	0.0159219	EYA3, FANCD2, CASP7, IL1B, CACNA1F, CXCL12, RGS9BP	3.43537	23.3001
GO:0007242~intracellular signaling cascade	18	0.0177831	ADCY1, CSPG4, ARHGAP29, PRKCD, SRC, LOC683719, CBLB, ADRB2, PDE7B, ATP2B4, MDFIC, TIAM1, GRM6, DUSP16, IL1B, RGD1561955, RAPGEF3, PRKD3	1.82406	25.6628
GO:0008283~cell proliferation	8	0.0179746	ZBTB32, CSPG4, PIM1, IL1B, GDNF, CXCL12, PRKCD, SRC	2.964	25.902
GO:0009725~response to hormone stimulus	12	0.0193557	IRS4, CCNE1, ADCY1, CBLB, NOS1, CASP8, PLA2G1B, IL1B, ABCC8, CXCL12, PRKCD, SRC	2.20556	27.6057
GO:0009968~negative regulation of signal transduction	7	0.0195218	MTMR11, ADRB2, CBLB, CHD8, PHB2, IL1B, PRKCD	3.28078	27.8081
GO:0046626~regulation of insulin receptor signaling pathway	3	0.0204724	IL1B, PRKCD, SRC	13.3909	28.9562
GO:0001836~release of cytochrome c from mitochondria	3	0.0204724	JUN, CASP7, SMAD3	13.3909	28.9562
GO:0032963~collagen metabolic process	3	0.0204724	MMP16, PRKCD, MMP11	13.3909	28.9562
GO:0045944~positive regulation of transcription from RNA polymerase II promoter	10	0.0207529	SHOX2, BMP3, ADRB2, CHD8, SP1, JUN, SMAD3, ALX4, GDNF, PPARGC1A	2.44105	29.2917
GO:0044259~multicellular organismal macromolecule metabolic process	3	0.0223656	MMP16, PRKCD, MMP11	12.7822	31.1919
GO:0048870~cell motility	9	0.0228429	CTHRC1, ASTN1, CSPG4, IL1B, TNN, SCNN1G, GDNF, CXCL12, SRC	2.5799	31.745
GO:0051674~localization of cell	9	0.0228429	CTHRC1, ASTN1, CSPG4, IL1B, TNN, SCNN1G, GDNF, CXCL12, SRC	2.5799	31.745
GO:0045893~positive regulation of transcription, DNA-dependent	11	0.0228578	SHOX2, BMP3, ADRB2, CHD8, SP1, JUN, SMAD3, ALX4, SMARCA1, GDNF, PPARGC1A	2.26119	31.7622
GO:0031328~positive regulation of cellular biosynthetic process	14	0.0232	BMP3, SMAD3, PPARGC1A, GDNF, SHOX2, CHD8, ADRB2, SP1, MDFIC, JUN, PLA2G1B, IL1B, ALX4, SMARCA1	1.97935	32.1561
GO:0051254~positive regulation of RNA metabolic process	11	0.0241034	SHOX2, BMP3, ADRB2, CHD8, SP1, JUN, SMAD3, ALX4, SMARCA1, GDNF, PPARGC1A	2.24152	33.1858
GO:0002009~morphogenesis of an epithelium	6	0.0243932	LAMA1, PHB2, CASP8, GDNF, SRC, ZIC2	3.62851	33.5129
GO:0045859~regulation of protein kinase activity	8	0.0250669	ADCY1, MDFIC, DUSP16, CSPG4, IL1B, RGD1561955, PKIB, PRKCD	2.76713	34.2677
GO:0042325~regulation of phosphorylation	10	0.0257956	ADCY1, MDFIC, JUN, DUSP16, CSPG4, IL1B, RGD1561955, PKIB, RAPGEF3, PRKCD	2.34928	35.075
GO:0031175~neuron projection development	8	0.0259585	EFHD1, LHX2, LIFR, EFNA5, TNN, CACNA1F, GDNF, CXCL12	2.74686	35.2542
GO:0045941~positive regulation of transcription	12	0.026094	SHOX2, BMP3, ADRB2, CHD8, SP1, MDFIC, JUN, SMAD3, ALX4, SMARCA1, GDNF, PPARGC1A	2.10644	35.4029
GO:0009891~positive regulation of biosynthetic process	14	0.0263821	BMP3, SMAD3, PPARGC1A, GDNF, SHOX2, CHD8, ADRB2, SP1, MDFIC, JUN, PLA2G1B, IL1B, ALX4, SMARCA1	1.94416	35.718
GO:0042981~regulation of apoptosis	14	0.0269424	XIAP, PIM1, SMAD3, PRKCD, GDNF, SRC, CHD8, ADRB2, SYCP3, JUN, CASP7, CASP8, IL1B, ALX4	1.93842	36.3267
GO:0030001~metal ion transport	10	0.027276	KCNC1, SLC4A11, ATP2B4, SLC12A3, SLC23A2, SCN2A1, SCNN1G, CACNA1F, ABCC8, SLC34A3	2.32597	36.6866
GO:0043067~regulation of programmed cell death	14	0.0295733	XIAP, PIM1, SMAD3, PRKCD, GDNF, SRC, CHD8, ADRB2, SYCP3, JUN, CASP7, CASP8, IL1B, ALX4	1.91299	39.1131
GO:0010628~positive regulation of gene expression	12	0.0303882	SHOX2, BMP3, ADRB2, CHD8, SP1, MDFIC, JUN, SMAD3, ALX4, SMARCA1, GDNF, PPARGC1A	2.05638	39.9527
GO:0010941~regulation of cell death	14	0.0304909	XIAP, PIM1, SMAD3, PRKCD, GDNF, SRC, CHD8, ADRB2, SYCP3, JUN, CASP7, CASP8, IL1B, ALX4	1.90466	40.0577
GO:0006468~protein amino acid phosphorylation	13	0.030645	AMHR2, ALPK1, ALPK2, FLT4, PIM1, CSPG4, PRKCD, SRC, CCNE1, MDFIC, EEF2K, IL1B, PRKD3	1.9718	40.215
GO:0001503~ossification	5	0.0310057	SHOX2, BMP3, SP1, COL13A1, SMAD3	4.18466	40.5816
GO:0034097~response to cytokine stimulus	5	0.0310057	CCNE1, JUN, CASP8, LIFR, SRC	4.18466	40.5816
GO:0048666~neuron development	9	0.0310529	EFHD1, LHX2, LIFR, CSPG4, EFNA5, TNN, CACNA1F, GDNF, CXCL12	2.4312	40.6294
GO:0001941~postsynaptic membrane organization	2	0.0314241	CHRNB1, GDNF	62.491	41.0043
GO:0043549~regulation of kinase activity	8	0.0317673	ADCY1, MDFIC, DUSP16, CSPG4, IL1B, RGD1561955, PKIB, PRKCD	2.6312	41.3488
GO:0046649~lymphocyte activation	6	0.0329541	EXO1, ZBTB32, CBLB, SMAD3, CXCL12, PRKCD	3.34773	42.5257
GO:0048729~tissue morphogenesis	7	0.0335536	LAMA1, PHB2, CASP8, SMAD3, GDNF, SRC, ZIC2	2.89055	43.1118
GO:0043405~regulation of MAP kinase activity	5	0.033699	MDFIC, DUSP16, CSPG4, IL1B, PRKCD	4.0755	43.253
GO:0048705~skeletal system morphogenesis	5	0.033699	SHOX2, COL13A1, SMAD3, ALX4, CHAD	4.0755	43.253
GO:0015672~monovalent inorganic cation transport	8	0.0344268	KCNC1, SLC4A11, SLC12A3, SLC23A2, SCN2A1, SCNN1G, ABCC8, SLC34A3	2.58583	43.9553
GO:0044092~negative regulation of molecular function	8	0.0344268	ADCY1, ADRB2, NOS1, XIAP, GRM6, DUSP16, IL1B, PKIB	2.58583	43.9553
GO:0006796~phosphate metabolic process	16	0.0345508	AMHR2, ALPK1, RGD1561560, ALPK2, FLT4, PIM1, CSPG4, PRKCD, SRC, EYA3, CCNE1, DUSP13, MDFIC, EEF2K, IL1B, PRKD3	1.76653	44.0742
GO:0006793~phosphorus metabolic process	16	0.0351686	AMHR2, ALPK1, RGD1561560, ALPK2, FLT4, PIM1, CSPG4, PRKCD, SRC, EYA3, CCNE1, DUSP13, MDFIC, EEF2K, IL1B, PRKD3	1.76238	44.6627
GO:0010648~negative regulation of cell communication	7	0.0354323	MTMR11, ADRB2, CBLB, CHD8, PHB2, IL1B, PRKCD	2.85285	44.9122
GO:0009408~response to heat	4	0.0366107	NOS1, IL1B, CXCL12, PRKCD	5.434	46.014
GO:0048584~positive regulation of response to stimulus	7	0.0367218	EYA3, IL1B, SMAD3, RGD1308742, C1S, CXCL12, SRC	2.82825	46.1168
GO:0008637~apoptotic mitochondrial changes	3	0.0374718	JUN, CASP7, SMAD3	9.69687	46.806
GO:0043086~negative regulation of catalytic activity	7	0.0380412	ADCY1, NOS1, XIAP, GRM6, DUSP16, IL1B, PKIB	2.80408	47.3237
GO:0051338~regulation of transferase activity	8	0.0395802	ADCY1, MDFIC, DUSP16, CSPG4, IL1B, RGD1561955, PKIB, PRKCD	2.508	48.6995
GO:0009719~response to endogenous stimulus	12	0.040462	IRS4, CCNE1, ADCY1, CBLB, NOS1, CASP8, PLA2G1B, IL1B, ABCC8, CXCL12, PRKCD, SRC	1.96307	49.4724
GO:0001525~angiogenesis	5	0.0415307	JUN, CASP8, CSPG4, IL1B, CXCL12	3.81042	50.3945
GO:0048706~embryonic skeletal system development	4	0.042171	SHOX2, SP1, SMAD3, ALX4	5.13624	50.9394
GO:0006338~chromatin remodeling	3	0.0423364	CHD8, SYCP3, SMARCA1	9.07127	51.0792
GO:0060348~bone development	5	0.0425763	SHOX2, BMP3, SP1, COL13A1, SMAD3	3.77969	51.2814
GO:0044093~positive regulation of molecular function	11	0.0426194	ADCY1, ADRB2, MDFIC, EPB4.1, CSPG4, IL1B, SMAD3, RGD1561955, GDNF, CXCL12, PRKCD	2.03373	51.3176
GO:0051588~regulation of neurotransmitter transport	3	0.0448527	SYN2, PDYN, GDNF	8.78779	53.1609
GO:0043193~positive regulation of gene-specific transcription	4	0.0451014	SMAD3, SMARCA1, GDNF, PPARGC1A	4.99928	53.3621
GO:0051094~positive regulation of developmental process	8	0.047205	CCNE1, ADRB2, TIAM1, JUN, IL4RA, IL1B, SMAD3, CXCL12	2.41123	55.0315
